# Supplementary material for: A Hybrid CNN-LSTM Architecture for Seismic Event Detection Using High-Rate GNSS Velocity Time Series
Source: Sensors (Basel). 2026 Jan 13;26(2):519. doi: 10.3390/s26020519 (PMC12845801; doi:10.3390/s26020519)
Supplement: Supplementary file 1 [file sensors-26-00519-s001.zip]

Archive with 1 entries (1 files):
- sensors-4019982-supplementary.pdf
